# Supplementary material for: Molecular and cellular immune features of aged patients with severe COVID-19 pneumonia
Source: Commun Biol. 2022 Jun 16;5:590. doi: 10.1038/s42003-022-03537-z (PMC9203559; doi:10.1038/s42003-022-03537-z)
Supplement: Supplementary file 5 — Supplementary Data 2 [file 42003_2022_3537_MOESM5_ESM.xlsx]

## Sheet: Worksheet_1
	Differentially expressed genes in COV vs CUN CD4 TCM cells
ENTREZID	SYMBOL	GENENAME	logFC	logCPM	PValue	FDR	expression
644172	MAPK8IP1P2	mitogen-activated protein kinase 8 interacting protein 1 pseudogene 2	-4.40113	-0.534972	4.11e-08	0.000547986	Down
2615	LRRC32	leucine rich repeat containing 32	2.13224	0.78437	2.17631e-06	0.0145083	Up
1493	CTLA4	cytotoxic T-lymphocyte associated protein 4	1.2834	5.28138	0.000317437	0.0264524	Up
1846	DUSP4	dual specificity phosphatase 4	2.07319	3.49123	0.000443642	0.0295173	Up
2833	CXCR3	C-X-C motif chemokine receptor 3	1.24053	3.92828	0.000400414	0.0295173	Up
3902	LAG3	lymphocyte activating 3	1.70247	3.57117	0.00145422	0.0445051	Up
1234	CCR5	C-C motif chemokine receptor 5	2.17541	1.2915	0.00192767	0.0493952	Up
255231	MCOLN2	mucolipin 2	0.983516	3.91324	1.72769e-05	0.0547823	Up
1840	DTX1	deltex E3 ubiquitin ligase 1	-1.08057	5.0295	1.50743e-05	0.0547823	Down
9743	ARHGAP32	Rho GTPase activating protein 32	-1.32183	4.8686	2.05439e-05	0.0547823	Down
11119	BTN3A1	butyrophilin subfamily 3 member A1	0.673133	7.85782	4.31335e-05	0.0958498	Up
22903	BTBD3	BTB domain containing 3	-1.73463	1.25985	7.32326e-05	0.139487	Stable
57476	GRAMD1B	GRAM domain containing 1B	0.788739	4.44189	0.000125634	0.18612	Stable
9884	LRRC37A	leucine rich repeat containing 37A	-0.760402	4.94367	0.000119495	0.18612	Stable
644246	KANSL1-AS1	KANSL1 antisense RNA 1	-1.814	2.88655	0.000146918	0.195886	Stable
84941	HSH2D	hematopoietic SH2 domain containing	0.865744	5.59271	0.000201626	0.229034	Stable
28316	CDH20	cadherin 20	-1.65612	-0.191054	0.000206136	0.229034	Stable
26094	DCAF4	DDB1 and CUL4 associated factor 4	0.844539	4.00192	0.000270551	0.26451	Stable
146857	SLFN13	schlafen family member 13	0.582495	5.38501	0.000297582	0.26451	Stable
5593	PRKG2	protein kinase cGMP-dependent 2	-1.43144	1.56099	0.000284914	0.26451	Stable
27244	SESN1	sestrin 1	-1.4148	5.93408	0.000344448	0.270148	Stable
148641	SLC35F3	solute carrier family 35 member F3	4.15753	-0.628675	0.000464172	0.295173	Stable
375690	WASH5P	WASP family homolog 5, pseudogene	0.986703	3.81809	0.000479589	0.295173	Stable
91947	ARRDC4	arrestin domain containing 4	-1.232	2.6201	0.000487047	0.295173	Stable
55007	FAM118A	family with sequence similarity 118 member A	2.18387	6.47822	0.000583012	0.323888	Stable
5311	PKD2	polycystin 2, transient receptor potential cation channel	0.808356	3.76899	0.00057631	0.323888	Stable
8638	OASL	2'-5'-oligoadenylate synthetase like	1.39246	2.32625	0.000681564	0.363492	Stable
2774	GNAL	G protein subunit alpha L	1.682	1.21477	0.000789911	0.39007	Stable
100272216	NA	NA	-2.84209	0.525333	0.000774056	0.39007	Stable
83871	RAB34	RAB34, member RAS oncogene family	1.71255	2.4668	0.000893891	0.403655	Stable
2696	GIPR	gastric inhibitory polypeptide receptor	1.41111	1.5572	0.000968796	0.403655	Stable
26271	FBXO5	F-box protein 5	0.921896	2.22961	0.000965106	0.403655	Stable
28616	TRBV4-2	T cell receptor beta variable 4-2	-1.11146	3.85104	0.000967381	0.403655	Stable
58499	ZNF462	zinc finger protein 462	-1.56062	1.48892	0.000937836	0.403655	Stable
22893	BAHD1	bromo adjacent homology domain containing 1	-0.464353	5.98764	0.0010852	0.42556	Stable
24138	IFIT5	interferon induced protein with tetratricopeptide repeats 5	-0.673151	4.86966	0.00106545	0.42556	Stable
140807	KRT72	keratin 72	2.57887	4.29055	0.00156884	0.445051	Stable
9811	CTIF	cap binding complex dependent translation initiation factor	2.01085	2.69736	0.00148957	0.445051	Stable
143686	SESN3	sestrin 3	0.946357	7.3502	0.00140948	0.445051	Stable
3428	IFI16	interferon gamma inducible protein 16	0.56436	7.05161	0.00136844	0.445051	Stable
3516	RBPJ	recombination signal binding protein for immunoglobulin kappa J region	0.526509	5.212	0.00145623	0.445051	Stable
91782	CHMP7	charged multivesicular body protein 7	-0.58188	7.9515	0.00155855	0.445051	Stable
100288778	WASH8P	WAS protein family homolog 8, pseudogene	-0.820952	6.29724	0.00148035	0.445051	Stable
4747	NEFL	neurofilament light	-1.1298	4.47438	0.00118293	0.445051	Stable
9454	HOMER3	homer scaffold protein 3	-1.20617	1.25456	0.00155752	0.445051	Stable
26050	SLITRK5	SLIT and NTRK like family member 5	-2.42008	0.0649806	0.00139087	0.445051	Stable
3040	HBA2	hemoglobin subunit alpha 2	-4.43711	-0.615895	0.00131065	0.445051	Stable
105	ADARB2	adenosine deaminase RNA specific B2 (inactive)	-6.25851	-0.810735	0.00142402	0.445051	Stable
29851	ICOS	inducible T cell costimulator	0.94382	6.42657	0.00853171	0.495696	Stable
83666	PARP9	poly(ADP-ribose) polymerase family member 9	0.79371	5.9726	0.00179911	0.499739	Stable
1062	CENPE	centromere protein E	1.69589	1.01348	0.00191608	0.503952	Stable
112597	CYTOR	cytoskeleton regulator RNA	0.880055	3.87947	0.00192276	0.503952	Stable
4550	RNR2	l-rRNA	0.849534	11.4917	0.00208787	0.51551	Stable
4615	MYD88	MYD88 innate immune signal transduction adaptor	0.445232	6.14704	0.00201912	0.51551	Stable
7039	TGFA	transforming growth factor alpha	-1.35953	1.69465	0.0020832	0.51551	Stable
25840	METTL7A	methyltransferase like 7A	2.24927	1.43024	0.00232217	0.524772	Stable
901	CCNG2	cyclin G2	0.707154	3.21558	0.00226719	0.524772	Stable
474170	LRRC37A2	leucine rich repeat containing 37 member A2	-0.650369	5.07193	0.00228728	0.524772	Stable
3904	LAIR2	leukocyte associated immunoglobulin like receptor 2	-2.35736	1.83256	0.00220189	0.524772	Stable
50616	IL22	interleukin 22	-4.74478	-0.694787	0.00230585	0.524772	Stable
56920	SEMA3G	semaphorin 3G	2.18373	1.28969	0.00245225	0.530914	Stable
116064	LRRC58	leucine rich repeat containing 58	0.616625	4.88204	0.00251872	0.530914	Stable
6240	RRM1	ribonucleotide reductase catalytic subunit M1	0.540846	5.26565	0.00247788	0.530914	Stable
151556	GPR155	G protein-coupled receptor 155	0.44036	5.32631	0.00250916	0.530914	Stable
3783	KCNN4	potassium calcium-activated channel subfamily N member 4	-1.44066	5.28731	0.00254845	0.530914	Stable
375611	SLC26A5	solute carrier family 26 member 5	-3.82685	0.924584	0.00272215	0.558376	Stable
135228	CD109	CD109 molecule	1.56837	0.424077	0.00303742	0.60319	Stable
143244	EIF5AL1	eukaryotic translation initiation factor 5A like 1	-0.474352	5.96155	0.003064	0.60319	Stable
5971	RELB	RELB proto-oncogene, NF-kB subunit	-0.884949	5.28472	0.00307635	0.60319	Stable
79148	MMP28	matrix metallopeptidase 28	2.34453	1.54557	0.00312894	0.60461	Stable
54855	TENT5C	terminal nucleotidyltransferase 5C	1.78754	6.20595	0.00326943	0.605435	Stable
9639	ARHGEF10	Rho guanine nucleotide exchange factor 10	1.4724	3.51977	0.00323465	0.605435	Stable
3000	GUCY2D	guanylate cyclase 2D, retinal	-3.45779	-1.04083	0.00326349	0.605435	Stable
105370548	NA	NA	1.68607	0.475929	0.00361807	0.634733	Stable
414208	ZNF32-AS2	ZNF32 antisense RNA 2	0.938655	0.970078	0.00358104	0.634733	Stable
126917	IFFO2	intermediate filament family orphan 2	-0.80809	6.29735	0.00352843	0.634733	Stable
5152	PDE9A	phosphodiesterase 9A	-0.842264	3.45315	0.00357603	0.634733	Stable
319101	KRT73	keratin 73	2.38023	3.43678	0.00379392	0.65694	Stable
9021	SOCS3	suppressor of cytokine signaling 3	1.8382	8.42825	0.00407306	0.671037	Stable
3003	GZMK	granzyme K	1.44498	4.06927	0.00427797	0.671037	Stable
105378954	LOC105378954	uncharacterized LOC105378954	-0.678591	3.17118	0.00417167	0.671037	Stable
318	NUDT2	nudix hydrolase 2	-0.771666	3.93525	0.00415575	0.671037	Stable
8793	TNFRSF10D	TNF receptor superfamily member 10d	-0.959236	4.63542	0.00402277	0.671037	Stable
2059	EPS8	epidermal growth factor receptor pathway substrate 8	-1.14474	1.83695	0.00419067	0.671037	Stable
116362	RBP7	retinol binding protein 7	-2.85678	-0.665496	0.00398862	0.671037	Stable
25854	FAM149A	family with sequence similarity 149 member A	-2.88214	-0.661005	0.00425815	0.671037	Stable
3434	IFIT1	interferon induced protein with tetratricopeptide repeats 1	1.29985	1.82668	0.00479445	0.727971	Stable
84815	MGC12916	uncharacterized protein MGC12916	1.2358	1.69983	0.00480973	0.727971	Stable
10970	CKAP4	cytoskeleton associated protein 4	-0.811571	4.91123	0.00473233	0.727971	Stable
79865	TREML2	triggering receptor expressed on myeloid cells like 2	-1.32536	3.14615	0.00485933	0.727971	Stable
127544	RNF19B	ring finger protein 19B	-0.465745	5.34827	0.00502306	0.738114	Stable
10516	FBLN5	fibulin 5	-1.31212	3.4614	0.00503775	0.738114	Stable
6515	SLC2A3	solute carrier family 2 member 3	1.17537	8.52514	0.00524465	0.751902	Stable
80055	PGAP1	post-GPI attachment to proteins inositol deacylase 1	0.709829	3.23818	0.00521816	0.751902	Stable
4792	NFKBIA	NFKB inhibitor alpha	-1.21524	8.68758	0.00533056	0.756088	Stable
10800	CYSLTR1	cysteinyl leukotriene receptor 1	0.885117	3.95394	0.0055491	0.758469	Stable
440823	MIAT	myocardial infarction associated transcript	0.831458	7.24197	0.00542351	0.758469	Stable
538	ATP7A	ATPase copper transporting alpha	0.651333	3.48668	0.00554224	0.758469	Stable
8899	PRPF4B	pre-mRNA processing factor 4B	0.451521	6.42226	0.00557489	0.758469	Stable
79887	PLBD1	phospholipase B domain containing 1	-2.50953	2.61833	0.00595311	0.801746	Stable
104326052	NRIR	negative regulator of interferon response	2.02003	-0.542156	0.00618555	0.816276	Stable
2149	F2R	coagulation factor II thrombin receptor	1.64479	2.1234	0.006612	0.816276	Stable
10403	NDC80	NDC80 kinetochore complex component	0.971929	2.64757	0.00660333	0.816276	Stable
9824	ARHGAP11A	Rho GTPase activating protein 11A	0.901508	2.9576	0.00659267	0.816276	Stable
94240	EPSTI1	epithelial stromal interaction 1	0.79049	5.32448	0.00659083	0.816276	Stable
100287171	WASHC1	WASH complex subunit 1	0.762843	6.6053	0.00650355	0.816276	Stable
643866	CBLN3	cerebellin 3 precursor	-1.28604	1.08637	0.00620659	0.816276	Stable
57623	ZFAT	zinc finger and AT-hook domain containing	-2.09567	4.29653	0.00642985	0.816276	Stable
1066	CES1	carboxylesterase 1	-2.71773	0.791371	0.00625436	0.816276	Stable
283742	FAM98B	family with sequence similarity 98 member B	0.694997	2.9749	0.00678803	0.826118	Stable
283149	BCL9L	BCL9 like	-0.464995	9.18896	0.00681564	0.826118	Stable
727851	RGPD8	RANBP2 like and GRIP domain containing 8	0.498743	4.22262	0.00691199	0.830248	Stable
7273	TTN	titin	0.761846	5.71827	0.00734633	0.859199	Stable
140735	DYNLL2	dynein light chain LC8-type 2	-0.374115	6.45512	0.00723416	0.859199	Stable
8851	CDK5R1	cyclin dependent kinase 5 regulatory subunit 1	-1.91493	5.51118	0.00732761	0.859199	Stable
10803	CCR9	C-C motif chemokine receptor 9	1.17974	1.97764	0.00761589	0.865409	Stable
9060	PAPSS2	3'-phosphoadenosine 5'-phosphosulfate synthase 2	0.832436	1.71954	0.00778368	0.865409	Stable
55711	FAR2	fatty acyl-CoA reductase 2	0.778376	2.08833	0.00773589	0.865409	Stable
9735	KNTC1	kinetochore associated 1	0.55455	4.59545	0.0079836	0.865409	Stable
23175	LPIN1	lipin 1	0.445618	6.88254	0.00779463	0.865409	Stable
55080	TAPBPL	TAP binding protein like	-0.571912	5.90548	0.00777111	0.865409	Stable
5217	PFN2	profilin 2	-0.84674	3.00526	0.00791794	0.865409	Stable
25797	QPCT	glutaminyl-peptide cyclotransferase	-2.76972	-0.334802	0.00785155	0.865409	Stable
100506115	PELATON	plaque enriched lncRNA in atherosclerotic and inflammatory bowel macrophage regulation	-3.39708	-0.312066	0.00794819	0.865409	Stable
79644	SRD5A3	steroid 5 alpha-reductase 3	1.01139	1.89807	0.00816388	0.871957	Stable
9473	THEMIS2	thymocyte selection associated family member 2	-0.925088	5.92364	0.0081748	0.871957	Stable
57590	WDFY1	WD repeat and FYVE domain containing 1	0.475983	5.37539	0.00825033	0.873029	Stable
836	CASP3	caspase 3	0.616731	3.79591	0.00871867	0.901457	Stable
29904	EEF2K	eukaryotic elongation factor 2 kinase	0.521138	4.91085	0.00878942	0.901457	Stable
140862	ISM1	isthmin 1	-0.704717	4.56539	0.00875066	0.901457	Stable
80737	VWA7	von Willebrand factor A domain containing 7	1.36426	0.878178	0.00897923	0.913893	Stable
152137	CCDC50	coiled-coil domain containing 50	0.816031	3.33376	0.00915573	0.924798	Stable
8807	IL18RAP	interleukin 18 receptor accessory protein	1.60489	0.649075	0.00924126	0.926419	Stable
55073	LRRC37A4P	leucine rich repeat containing 37 member A4, pseudogene	2.59101	6.57263	0.00944505	0.932821	Stable
7532	YWHAG	tyrosine 3-monooxygenase/tryptophan 5-monooxygenase activation protein gamma	0.565152	5.00187	0.00937832	0.932821	Stable
3595	IL12RB2	interleukin 12 receptor subunit beta 2	1.37032	2.02882	0.00953323	0.934607	Stable
221079	ARL5B	ADP ribosylation factor like GTPase 5B	0.706366	3.44544	0.00984487	0.944397	Stable
404550	C16orf74	chromosome 16 open reading frame 74	-0.887459	2.80001	0.00977887	0.944397	Stable
5362	PLXNA2	plexin A2	-1.09649	0.258278	0.00984558	0.944397	Stable
7100	TLR5	toll like receptor 5	-0.857522	1.93065	0.0100968	0.958609	Stable
11178	LZTS1	leucine zipper tumor suppressor 1	-1.24165	0.759645	0.0101375	0.958609	Stable
101927260	NA	NA	1.71453	-0.554698	0.0110934	0.969268	Stable
692225	SNORD94	small nucleolar RNA, C/D box 94	0.909294	0.531305	0.0115055	0.969268	Stable
375061	FAM89A	family with sequence similarity 89 member A	0.748308	1.43968	0.0116545	0.969268	Stable
656	BMP8B	bone morphogenetic protein 8b	0.710108	2.7492	0.0114505	0.969268	Stable
4175	MCM6	minichromosome maintenance complex component 6	0.671767	5.30224	0.01073	0.969268	Stable
112724	RDH13	retinol dehydrogenase 13	0.617944	3.8864	0.0103386	0.969268	Stable
2530	FUT8	fucosyltransferase 8	0.606448	4.52864	0.0112137	0.969268	Stable
23597	ACOT9	acyl-CoA thioesterase 9	0.505317	4.22003	0.0112122	0.969268	Stable
84923	FAM104A	family with sequence similarity 104 member A	0.413241	5.51532	0.0107298	0.969268	Stable
84516	DCTN5	dynactin subunit 5	0.401757	5.82733	0.0117042	0.969268	Stable
10223	GPA33	glycoprotein A33	-0.508906	5.71898	0.0111227	0.969268	Stable
2950	GSTP1	glutathione S-transferase pi 1	-0.598813	6.23247	0.0115196	0.969268	Stable
728492	SERF1B	small EDRK-rich factor 1B	-0.617254	4.02553	0.0115822	0.969268	Stable
4794	NFKBIE	NFKB inhibitor epsilon	-1.08687	3.59077	0.0116765	0.969268	Stable
100506606	LOC100506606	uncharacterized LOC100506606	-1.10343	1.91213	0.0108201	0.969268	Stable
222950	NYAP1	neuronal tyrosine phosphorylated phosphoinositide-3-kinase adaptor 1	-1.11761	1.40991	0.0107082	0.969268	Stable
50810	HDGFL3	HDGF like 3	-1.37233	2.07754	0.0113008	0.969268	Stable
6280	S100A9	S100 calcium binding protein A9	-2.21968	5.73456	0.0109104	0.969268	Stable
5649	RELN	reelin	-4.60925	-2.11299	0.0115368	0.969268	Stable
339975	LOC339975	uncharacterized LOC339975	-7.6673	-1.46321	0.0105294	0.969268	Stable
9760	TOX	thymocyte selection associated high mobility group box	1.00576	3.74005	0.0120336	0.972386	Stable
129607	CMPK2	cytidine/uridine monophosphate kinase 2	0.880843	3.09654	0.0119205	0.972386	Stable
79754	ASB13	ankyrin repeat and SOCS box containing 13	-0.519133	4.45183	0.0118511	0.972386	Stable
1302	COL11A2	collagen type XI alpha 2 chain	-1.56988	1.96683	0.012003	0.972386	Stable

## Sheet: Worksheet_2
	Differentially expressed genes in COV vs HOV CD4 TCM cells
ENTREZID	SYMBOL	GENENAME	logFC	logCPM	PValue	FDR	expression
3429	IFI27	interferon alpha inducible protein 27	5.04012	3.01155	3.02878e-05	0.0102319	Up
140807	KRT72	keratin 72	4.61575	4.29055	2.51315e-07	0.00146978	Up
319101	KRT73	keratin 73	4.2284	3.43678	2.1807e-06	0.0026432	Up
503569	RGMB-AS1	RGMB antisense RNA 1	3.94965	0.0454239	0.000110113	0.0209733	Up
8476	CDC42BPA	CDC42 binding protein kinase alpha	3.72253	1.19626	0.000217551	0.0321834	Up
102465537	MIR6891	microRNA 6891	3.46801	3.62308	0.000219657	0.0321834	Up
9088	PKMYT1	protein kinase, membrane associated tyrosine/threonine 1	3.31535	1.13401	0.000170501	0.028986	Up
80119	PIF1	PIF1 5'-to-3' DNA helicase	3.02318	-0.320148	0.000212287	0.0320084	Up
101060391	SNTG2-AS1	SNTG2 antisense RNA 1	3.022	-0.0971682	6.8958e-05	0.015852	Up
1277	COL1A1	collagen type I alpha 1 chain	3.00561	-0.126005	1.61467e-05	0.00828016	Up
104326052	NRIR	negative regulator of interferon response	2.89994	-0.542156	0.000176095	0.028986	Up
4602	MYB	MYB proto-oncogene, transcription factor	2.82708	3.70691	0.000175216	0.028986	Up
29990	PILRB	paired immunoglobin like type 2 receptor beta	2.78197	1.03764	8.01905e-05	0.0175275	Up
10319	LAMC3	laminin subunit gamma 3	2.66541	1.89848	5.13937e-07	0.00171308	Up
220158	GTSCR1	Gilles de la Tourette syndrome chromosome region, candidate 1	2.35525	1.67329	5.11994e-06	0.00379245	Up
23612	PHLDA3	pleckstrin homology like domain family A member 3	2.33221	-0.230678	5.74385e-05	0.014219	Up
644165	BCRP3	BCR pseudogene 3	2.28764	0.0823479	3.79685e-06	0.00337489	Up
92126	DSEL	dermatan sulfate epimerase like	2.28748	2.26758	0.000353288	0.0432038	Up
10536	P3H3	prolyl 3-hydroxylase 3	1.98242	2.26524	8.4443e-05	0.0181593	Up
105377819	NA	NA	1.97459	0.524336	0.000327539	0.0419912	Up
3902	LAG3	lymphocyte activating 3	1.90154	3.57117	0.000417586	0.0475869	Up
387644	FAM238C	family with sequence similarity 238 member C	1.82685	0.233561	0.000257324	0.03537	Up
4998	ORC1	origin recognition complex subunit 1	1.79998	2.00201	0.000362086	0.0434927	Up
64388	GREM2	gremlin 2, DAN family BMP antagonist	1.79379	3.70915	4.7143e-05	0.0125711	Up
1291	COL6A1	collagen type VI alpha 1 chain	1.76826	3.62321	1.65581e-07	0.00146978	Up
84830	ADTRP	androgen dependent TFPI regulating protein	1.47214	5.2219	8.92401e-05	0.0188863	Up
1298	COL9A2	collagen type IX alpha 2 chain	1.37832	2.9576	3.06966e-05	0.0102319	Up
3487	IGFBP4	insulin like growth factor binding protein 4	1.37054	2.7022	9.92189e-05	0.0200437	Up
55205	ZNF532	zinc finger protein 532	1.33553	2.31662	0.000210478	0.0320084	Up
79854	LINC00115	long intergenic non-protein coding RNA 115	1.33468	0.605778	0.000381759	0.0449959	Up
4599	MX1	MX dynamin like GTPase 1	1.32495	6.77241	0.000342306	0.0430563	Up
414208	ZNF32-AS2	ZNF32 antisense RNA 2	1.31219	0.970078	6.21233e-05	0.0145314	Up
50632	CALY	calcyon neuron specific vesicular protein	1.25201	1.24274	0.000161263	0.028291	Up
100534593	STX16-NPEPL1	STX16-NPEPL1 readthrough (NMD candidate)	1.23016	2.06676	9.24521e-05	0.0192604	Up
4175	MCM6	minichromosome maintenance complex component 6	1.14649	5.30224	1.59965e-05	0.00828016	Up
1896	EDA	ectodysplasin A	1.14583	4.20875	3.61786e-06	0.00337489	Up
51191	HERC5	HECT and RLD domain containing E3 ubiquitin protein ligase 5	1.1446	4.2541	5.95085e-05	0.0142629	Up
400499	LOC400499	putative uncharacterized protein LOC400499	1.11238	2.54194	3.82374e-05	0.0117374	Up
649946	RPL23AP64	ribosomal protein L23a pseudogene 64	1.05759	2.47415	0.000150276	0.026715	Up
100505696	SH3BP5-AS1	SH3BP5 antisense RNA 1	0.94509	4.78274	4.04952e-05	0.0117374	Up
5292	PIM1	Pim-1 proto-oncogene, serine/threonine kinase	0.940929	8.7232	0.000388373	0.0450276	Up
84941	HSH2D	hematopoietic SH2 domain containing	0.898647	5.59271	0.000115085	0.0216116	Up
22898	DENND3	DENN domain containing 3	0.874826	3.99933	5.99056e-05	0.0142629	Up
115703	ARHGAP33	Rho GTPase activating protein 33	0.824392	5.05358	4.63222e-05	0.0125711	Up
79661	NEIL1	nei like DNA glycosylase 1	0.809041	3.85162	0.000346642	0.0431942	Up
8408	ULK1	unc-51 like autophagy activating kinase 1	0.806983	5.96114	3.97067e-05	0.0117374	Up
338657	CENATAC	centrosomal AT-AC splicing factor	0.792497	4.65947	4.99751e-06	0.00379245	Up
91304	TMEM259	transmembrane protein 259	0.790319	7.17099	0.00025065	0.035178	Up
9985	REC8	REC8 meiotic recombination protein	0.769423	5.21758	1.45054e-05	0.00828016	Up
2050	EPHB4	EPH receptor B4	0.759103	3.82325	0.000335027	0.042542	Up
51310	SLC22A17	solute carrier family 22 member 17	0.689832	4.57762	0.000351609	0.0432038	Up
4122	MAN2A2	mannosidase alpha class 2A member 2	0.660611	7.30544	3.48203e-05	0.0110538	Up
8237	USP11	ubiquitin specific peptidase 11	0.65225	5.48144	0.000213661	0.0320084	Up
89848	FCHSD1	FCH and double SH3 domains 1	0.618858	6.72896	0.000425431	0.0480701	Up
324	APC	APC regulator of WNT signaling pathway	-0.560156	5.55207	0.000415202	0.0475869	Down
84747	UNC119B	unc-119 lipid binding chaperone B	-0.666499	5.39929	5.5754e-05	0.014219	Down
101929623	LINC01215	long intergenic non-protein coding RNA 1215	-0.667817	5.66982	0.000129566	0.0238929	Down
9397	NMT2	N-myristoyltransferase 2	-0.714048	5.80848	3.0526e-05	0.0102319	Down
3570	IL6R	interleukin 6 receptor	-0.732106	8.06234	0.000239396	0.0339561	Down
283149	BCL9L	BCL9 like	-0.747894	9.18896	1.43868e-05	0.00828016	Down
55252	ASXL2	ASXL transcriptional regulator 2	-0.760633	6.51448	1.67424e-06	0.00250548	Down
867	CBL	Cbl proto-oncogene	-0.772329	7.01727	1.58996e-05	0.00828016	Down
51752	ERAP1	endoplasmic reticulum aminopeptidase 1	-0.79423	7.0049	1.55325e-06	0.00250548	Down
64393	ZMAT3	zinc finger matrin-type 3	-0.795594	4.3598	0.00035644	0.0432038	Down
23508	TTC9	tetratricopeptide repeat domain 9	-0.818808	5.97128	2.27398e-05	0.00947469	Down
375387	NRROS	negative regulator of reactive oxygen species	-0.831778	4.22846	0.000228654	0.0331375	Down
112574	SNX18	sorting nexin 18	-0.864088	4.31005	3.38199e-06	0.00337489	Down
9792	SERTAD2	SERTA domain containing 2	-0.94617	5.61439	2.02288e-05	0.00947469	Down
10223	GPA33	glycoprotein A33	-0.970733	5.71898	1.436e-06	0.00250548	Down
3603	IL16	interleukin 16	-0.987977	8.44082	0.000297951	0.0393325	Down
10602	CDC42EP3	CDC42 effector protein 3	-1.20711	5.08003	0.000272369	0.0365649	Down
126917	IFFO2	intermediate filament family orphan 2	-1.27492	6.29735	5.01665e-06	0.00379245	Down
84329	HVCN1	hydrogen voltage gated channel 1	-1.33002	2.93539	2.93814e-05	0.0102319	Down
28616	TRBV4-2	T cell receptor beta variable 4-2	-1.33912	3.85104	7.26364e-05	0.0164146	Down
10219	KLRG1	killer cell lectin like receptor G1	-1.49509	3.40573	3.20925e-05	0.0104363	Down
5175	PECAM1	platelet and endothelial cell adhesion molecule 1	-1.57995	4.08059	0.000184009	0.0295589	Down
313	AOAH	acyloxyacyl hydrolase	-1.6353	3.95679	4.4059e-05	0.0122388	Down
101954267	RNVU1-15	RNA, variant U1 small nuclear 15	-1.72468	1.06066	0.00020723	0.0320084	Down
2334	AFF2	AF4/FMR2 family member 2	-1.78525	0.796371	7.08687e-06	0.00472446	Down
22903	BTBD3	BTB domain containing 3	-1.79864	1.25985	3.98732e-05	0.0117374	Down
58499	ZNF462	zinc finger protein 462	-1.9404	1.48892	4.40608e-05	0.0122388	Down
5724	PTAFR	platelet activating factor receptor	-2.20282	1.97844	2.24106e-05	0.00947469	Down
10875	FGL2	fibrinogen like 2	-2.39798	3.40745	1.69124e-06	0.00250548	Down
55701	ARHGEF40	Rho guanine nucleotide exchange factor 40	-2.50158	1.35929	2.99368e-05	0.0102319	Down
5074	PAWR	pro-apoptotic WT1 regulator	-2.63711	1.0534	2.13963e-06	0.0026432	Down
9315	NREP	neuronal regeneration related protein	-2.66404	-0.449186	2.53001e-05	0.010222	Down
10409	BASP1	brain abundant membrane attached signal protein 1	-2.69077	-0.303124	0.000198059	0.0310673	Down
22918	CD93	CD93 molecule	-2.79113	2.42535	3.01622e-05	0.0102319	Down
4210	MEFV	MEFV innate immuity regulator, pyrin	-2.83554	0.600265	3.79173e-06	0.00337489	Down
120892	LRRK2	leucine rich repeat kinase 2	-3.12886	1.10338	1.86373e-05	0.00920337	Down
4332	MNDA	myeloid cell nuclear differentiation antigen	-3.19602	2.12629	5.86428e-06	0.00411518	Down
150372	NFAM1	NFAT activating protein with ITAM motif 1	-3.22791	2.36239	0.000254689	0.03537	Down
2212	FCGR2A	Fc fragment of IgG receptor IIa	-3.28537	1.72289	0.00019801	0.0310673	Down
8778	SIGLEC5	sialic acid binding Ig like lectin 5	-3.30182	-0.172172	3.30709e-07	0.00146978	Down
6546	SLC8A1	solute carrier family 8 member A1	-3.30462	-0.0591432	0.000318495	0.0416322	Down
219972	MPEG1	macrophage expressed 1	-3.30531	4.62743	0.000368313	0.0438457	Down
79887	PLBD1	phospholipase B domain containing 1	-3.47254	2.61833	0.000234329	0.0335948	Down
1593	CYP27A1	cytochrome P450 family 27 subfamily A member 1	-3.48396	0.402002	0.000274243	0.0365649	Down
124599	CD300LB	CD300 molecule like family member b	-3.52559	0.971817	9.55653e-05	0.0196026	Down
1441	CSF3R	colony stimulating factor 3 receptor	-3.54206	3.70027	0.000321727	0.0416465	Down
348110	ARPIN	actin related protein 2/3 complex inhibitor	-3.56664	0.0534401	0.000108183	0.0209733	Down
4778	NFE2	nuclear factor, erythroid 2	-3.62757	-0.797285	0.000101633	0.020225	Down
25797	QPCT	glutaminyl-peptide cyclotransferase	-3.64962	-0.334802	0.000384725	0.0449959	Down
122618	PLD4	phospholipase D family member 4	-3.66278	0.201988	0.000171948	0.028986	Down
4610	MYCL	MYCL proto-oncogene, bHLH transcription factor	-3.67411	-0.0501488	5.3168e-05	0.0138998	Down
4069	LYZ	lysozyme	-3.73761	7.24264	0.00044404	0.0497511	Down
353514	LILRA5	leukocyte immunoglobulin like receptor A5	-3.79026	1.59353	2.99076e-05	0.0102319	Down
11027	LILRA2	leukocyte immunoglobulin like receptor A2	-3.83084	1.87611	0.000183026	0.0295589	Down
5029	P2RY2	purinergic receptor P2Y2	-3.8756	-0.633024	0.000168965	0.028986	Down
91662	NLRP12	NLR family pyrin domain containing 12	-3.91744	-0.147716	5.75884e-05	0.014219	Down
11240	PADI2	peptidyl arginine deiminase 2	-3.96975	0.205584	0.000110021	0.0209733	Down
144423	GLT1D1	glycosyltransferase 1 domain containing 1	-4.00723	0.11497	0.000262652	0.035734	Down
116362	RBP7	retinol binding protein 7	-4.42648	-0.665496	9.32682e-06	0.00592164	Down
123041	SLC24A4	solute carrier family 24 member 4	-4.62247	-0.314178	0.000139025	0.025049	Down
100506115	PELATON	plaque enriched lncRNA in atherosclerotic and inflammatory bowel macrophage regulation	-5.03394	-0.312066	7.71295e-05	0.0171395	Down
216	ALDH1A1	aldehyde dehydrogenase 1 family member A1	-5.18598	-0.633495	2.08088e-05	0.00947469	Down
146722	CD300LF	CD300 molecule like family member f	-5.20742	1.11727	0.000130817	0.0238929	Down
978	CDA	cytidine deaminase	-5.25258	-0.252167	2.22535e-05	0.00947469	Down
105	ADARB2	adenosine deaminase RNA specific B2 (inactive)	-9.03777	-0.810735	1.23965e-06	0.00250548	Down

## Sheet: Worksheet_3
	Differentially expressed genes in CUN vs HUN CD4 TCM cells
ENTREZID	SYMBOL	GENENAME	logFC	logCPM	PValue	FDR	expression
3040	HBA2	hemoglobin subunit alpha 2	5.40236	-0.615895	0.000239661	0.0359034	Up
3039	HBA1	hemoglobin subunit alpha 1	5.24017	-1.30688	0.000318467	0.0433277	Up
644172	MAPK8IP1P2	mitogen-activated protein kinase 8 interacting protein 1 pseudogene 2	5.01501	-0.534972	1.58985e-09	1.05987e-05	Up
3429	IFI27	interferon alpha inducible protein 27	3.57945	3.01155	0.00164394	0.00996301	Up
26050	SLITRK5	SLIT and NTRK like family member 5	2.95607	0.0649806	0.00015078	0.0278614	Up
100188953	LINC00092	long intergenic non-protein coding RNA 92	2.82804	0.947258	2.89992e-10	3.86647e-06	Up
3007	H1-3	H1.3 linker histone, cluster member	2.65848	2.26238	1.07785e-06	0.00113203	Up
10216	PRG4	proteoglycan 4	2.26756	2.04695	0.000119931	0.024985	Up
644246	KANSL1-AS1	KANSL1 antisense RNA 1	2.23191	2.88655	4.32573e-06	0.00319804	Up
3008	H1-4	H1.4 linker histone, cluster member	1.98849	2.86631	4.70173e-05	0.0139307	Up
151963	MB21D2	Mab-21 domain containing 2	1.87879	3.32012	8.13882e-06	0.00510228	Up
79865	TREML2	triggering receptor expressed on myeloid cells like 2	1.87719	3.14615	9.11723e-05	0.0209586	Up
374739	TEPP	testis, prostate and placenta expressed	1.82448	1.02832	5.51234e-05	0.0153117	Up
10628	TXNIP	thioredoxin interacting protein	1.64968	12.1957	9.07831e-05	0.0209586	Up
10538	BATF	basic leucine zipper ATF-like transcription factor	1.59793	4.54442	8.84103e-06	0.0051251	Up
55510	DDX43	DEAD-box helicase 43	1.46499	1.63574	0.000325228	0.0438007	Up
27244	SESN1	sestrin 1	1.44553	5.93408	0.000259203	0.0382394	Up
5292	PIM1	Pim-1 proto-oncogene, serine/threonine kinase	1.1533	8.7232	1.49825e-05	0.00688832	Up
9884	LRRC37A	leucine rich repeat containing 37A	1.13625	4.94367	1.20247e-08	4.00813e-05	Up
3006	H1-2	H1.2 linker histone, cluster member	1.09823	3.56776	2.78286e-05	0.00951381	Up
474170	LRRC37A2	leucine rich repeat containing 37 member A2	1.04724	5.07193	1.10376e-06	0.00113203	Up
1896	EDA	ectodysplasin A	0.88767	4.20875	0.000302721	0.042149	Up
7378	UPP1	uridine phosphorylase 1	0.879169	6.36216	5.18883e-06	0.00345913	Up
24138	IFIT5	interferon induced protein with tetratricopeptide repeats 5	0.774833	4.86966	0.000170199	0.0290931	Up
79155	TNIP2	TNFAIP3 interacting protein 2	0.643539	5.9968	0.000123734	0.0253808	Up
4214	MAP3K1	mitogen-activated protein kinase kinase kinase 1	-0.643545	7.98034	4.58152e-05	0.013883	Down
375387	NRROS	negative regulator of reactive oxygen species	-0.835569	4.22846	0.000204092	0.0331128	Down
57476	GRAMD1B	GRAM domain containing 1B	-0.845175	4.44189	4.04519e-05	0.0131082	Down
23092	ARHGAP26	Rho GTPase activating protein 26	-0.867214	4.25028	0.000134842	0.026439	Down
9903	KLHL21	kelch like family member 21	-0.963765	6.19164	2.12584e-05	0.00787329	Down
6256	RXRA	retinoid X receptor alpha	-0.971537	4.60151	0.000216125	0.0335068	Down
11033	ADAP1	ArfGAP with dual PH domains 1	-1.00341	3.2962	0.00030348	0.042149	Down
375690	WASH5P	WASP family homolog 5, pseudogene	-1.02077	3.81809	0.00030752	0.0422697	Down
972	CD74	CD74 molecule	-1.05213	9.20866	2.8563e-05	0.00952075	Down
7532	YWHAG	tyrosine 3-monooxygenase/tryptophan 5-monooxygenase activation protein gamma	-1.07146	5.00187	9.60278e-07	0.00113203	Down
5351	PLOD1	procollagen-lysine,2-oxoglutarate 5-dioxygenase 1	-1.08573	2.58062	4.19304e-05	0.0131082	Down
80727	TTYH3	tweety family member 3	-1.09768	4.10365	6.22562e-05	0.0166012	Down
54407	SLC38A2	solute carrier family 38 member 2	-1.1383	6.61178	8.41897e-06	0.00510228	Down
901	CCNG2	cyclin G2	-1.15874	3.21558	6.22939e-07	0.000830565	Down
8313	AXIN2	axin 2	-1.19856	6.37043	3.59395e-06	0.00299488	Down
9619	ABCG1	ATP binding cassette subfamily G member 1	-1.21097	5.85015	0.000130404	0.0261623	Down
6714	SRC	SRC proto-oncogene, non-receptor tyrosine kinase	-1.21173	2.13304	0.00018926	0.0311532	Down
4035	LRP1	LDL receptor related protein 1	-1.29407	5.78867	6.19842e-05	0.0166012	Down
84106	PRAM1	PML-RARA regulated adaptor molecule 1	-1.46133	2.43646	0.00016126	0.0286596	Down
30009	TBX21	T-box transcription factor 21	-1.53497	3.05732	0.000303333	0.042149	Down
5864	RAB3A	RAB3A, member RAS oncogene family	-1.55746	2.36096	0.000209207	0.0332067	Down
313	AOAH	acyloxyacyl hydrolase	-1.55897	3.95679	9.10985e-05	0.0209586	Down
54507	ADAMTSL4	ADAMTS like 4	-1.56232	2.55268	0.000131469	0.0261623	Down
10326	SIRPB1	signal regulatory protein beta 1	-1.56402	3.17989	4.00026e-06	0.00313738	Down
5175	PECAM1	platelet and endothelial cell adhesion molecule 1	-1.58089	4.08059	0.0001809	0.0301493	Down
84627	ZNF469	zinc finger protein 469	-1.66327	1.22198	7.0216e-05	0.0180037	Down
6515	SLC2A3	solute carrier family 2 member 3	-1.86944	8.52514	1.31888e-05	0.00651284	Down
84206	MEX3B	mex-3 RNA binding family member B	-1.91205	0.164767	0.000157633	0.0284016	Down
90007	MIDN	midnolin	-1.97027	5.72472	0.000104663	0.0228765	Down
221472	FGD2	FYVE, RhoGEF and PH domain containing 2	-2.10425	2.30967	0.000271763	0.039385	Down
144195	SLC2A14	solute carrier family 2 member 14	-2.14274	4.01421	1.8373e-05	0.00787329	Down
3090	HIC1	HIC ZBTB transcriptional repressor 1	-2.27457	0.392566	4.99735e-05	0.0144847	Down
83937	RASSF4	Ras association domain family member 4	-2.31105	1.99248	0.000227557	0.0344775	Down
3728	JUP	junction plakoglobin	-2.32588	0.969402	7.54653e-05	0.0189845	Down
3164	NR4A1	nuclear receptor subfamily 4 group A member 1	-2.34637	3.94123	0.000215106	0.0335068	Down
55959	SULF2	sulfatase 2	-2.37038	3.4427	3.75185e-07	0.000555816	Down
1439	CSF2RB	colony stimulating factor 2 receptor subunit beta	-2.40382	2.36499	4.55733e-06	0.00319804	Down
8870	IER3	immediate early response 3	-2.42798	3.45088	0.000145354	0.0276857	Down
4261	CIITA	class II major histocompatibility complex transactivator	-2.51511	2.97748	2.26834e-06	0.00216027	Down
26509	MYOF	myoferlin	-2.52987	0.506633	0.000110614	0.0234098	Down
4210	MEFV	MEFV innate immuity regulator, pyrin	-2.56347	0.600265	1.10394e-05	0.00579734	Down
10871	CD300C	CD300c molecule	-2.58842	0.316631	8.13598e-05	0.0200883	Down
10803	CCR9	C-C motif chemokine receptor 9	-2.62801	1.97764	6.3363e-09	2.81606e-05	Down
79901	CYBRD1	cytochrome b reductase 1	-2.63958	-0.0455136	9.67059e-05	0.0214897	Down
120892	LRRK2	leucine rich repeat kinase 2	-2.64897	1.10338	0.000152545	0.0278614	Down
23654	PLXNB2	plexin B2	-2.6625	3.72185	5.44982e-05	0.0153117	Down
4332	MNDA	myeloid cell nuclear differentiation antigen	-2.68923	2.12629	8.49709e-05	0.0205985	Down
1050	CEBPA	CCAAT enhancer binding protein alpha	-2.73879	1.85373	4.67185e-08	0.000103816	Down
10875	FGL2	fibrinogen like 2	-2.74763	3.40745	5.96521e-08	0.00011362	Down
7045	TGFBI	transforming growth factor beta induced	-2.7987	3.76051	0.000139552	0.026966	Down
22918	CD93	CD93 molecule	-2.82087	2.42535	2.29136e-05	0.00825694	Down
64231	MS4A6A	membrane spanning 4-domains A6A	-2.88895	3.3061	6.98881e-05	0.0180037	Down
4778	NFE2	nuclear factor, erythroid 2	-3.06106	-0.797285	0.000206132	0.0331128	Down
3119	HLA-DQB1	major histocompatibility complex, class II, DQ beta 1	-3.08303	4.24165	0.000277538	0.0397894	Down
1959	EGR2	early growth response 2	-3.10963	0.716765	1.85637e-05	0.00787329	Down
8778	SIGLEC5	sialic acid binding Ig like lectin 5	-3.13032	-0.172172	1.66142e-08	4.43034e-05	Down
9839	ZEB2	zinc finger E-box binding homeobox 2	-3.22146	2.41764	1.97418e-05	0.00787329	Down
25805	BAMBI	BMP and activin membrane bound inhibitor	-3.26838	-1.00175	0.000218785	0.0335294	Down
1026	CDKN1A	cyclin dependent kinase inhibitor 1A	-3.30397	4.08098	0.000334873	0.0446487	Down
1438	CSF2RA	colony stimulating factor 2 receptor subunit alpha	-3.3617	0.411797	0.00026099	0.0382394	Down
51311	TLR8	toll like receptor 8	-3.38043	0.347188	0.000109145	0.0234098	Down
55160	ARHGEF10L	Rho guanine nucleotide exchange factor 10 like	-3.42929	0.555926	1.89962e-05	0.00787329	Down
91662	NLRP12	NLR family pyrin domain containing 12	-3.5023	-0.147716	0.000176297	0.0297541	Down
80139	ZNF703	zinc finger protein 703	-3.50489	0.968553	7.39811e-08	0.000123299	Down
124599	CD300LB	CD300 molecule like family member b	-3.80574	0.971817	2.06971e-05	0.00787329	Down
4610	MYCL	MYCL proto-oncogene, bHLH transcription factor	-3.93833	-0.0501488	1.13051e-05	0.00579734	Down
5029	P2RY2	purinergic receptor P2Y2	-3.96779	-0.633024	2.7701e-05	0.00951381	Down
338442	HCAR2	hydroxycarboxylic acid receptor 2	-4.03896	-0.661192	9.6328e-05	0.0214897	Down
1545	CYP1B1	cytochrome P450 family 1 subfamily B member 1	-4.18625	-0.422785	2.09372e-05	0.00787329	Down
8324	FZD7	frizzled class receptor 7	-4.2942	-1.31675	0.00016795	0.0290815	Down
348110	ARPIN	actin related protein 2/3 complex inhibitor	-4.38408	0.0534401	2.93904e-06	0.00261241	Down
3311	HSPA7	heat shock protein family A (Hsp70) member 7 (pseudogene)	-4.39481	-0.779128	1.08852e-05	0.00579734	Down
8843	HCAR3	hydroxycarboxylic acid receptor 3	-4.47424	-0.244754	0.000148533	0.0278614	Down
3306	HSPA2	heat shock protein family A (Hsp70) member 2	-5.08018	2.04674	4.2275e-05	0.0131082	Down
441478	NRARP	NOTCH regulated ankyrin repeat protein	-5.32905	-0.0894948	0.000163364	0.0286596	Down
148641	SLC35F3	solute carrier family 35 member F3	-5.35375	-0.628675	1.38967e-05	0.00661733	Down

## Sheet: Worksheet_4
	Differentially expressed genes in HOV vs HUN CD4 TCM cells
ENTREZID	SYMBOL	GENENAME	logFC	logCPM	PValue	FDR
7503	XIST	X inactive specific transcript	16.2862	6.12971	0.000785346	0.190382
80316	PPP1R2C	PPP1R2C family member C	8.90558	-1.11349	0.000242885	0.154209
105	ADARB2	adenosine deaminase RNA specific B2 (inactive)	4.3954	-0.810735	0.000572247	0.16955
3007	H1-3	H1.3 linker histone, cluster member	1.89767	2.26238	0.000381101	0.16472
342908	ZNF404	zinc finger protein 404	1.87693	0.345819	0.000423555	0.16472
5074	PAWR	pro-apoptotic WT1 regulator	1.84623	1.0534	0.000627926	0.049086
1117	CHI3L2	chitinase 3 like 2	1.51047	3.50921	6.21473e-07	0.00414305
7358	UGDH	UDP-glucose 6-dehydrogenase	1.49179	2.36245	0.000378405	0.16472
84750	FUT10	fucosyltransferase 10	1.4908	2.76029	0.000481853	0.16472
79015	LINC01260	long intergenic non-protein coding RNA 1260	1.4719	1.41458	0.000266281	0.154362
85315	PAQR8	progestin and adipoQ receptor family member 8	1.2918	4.06002	0.000643422	0.171354
284323	ZNF780A	zinc finger protein 780A	1.14437	2.82488	0.000304337	0.160796
6480	ST6GAL1	ST6 beta-galactoside alpha-2,6-sialyltransferase 1	0.934887	7.71671	0.000319097	0.160796
10098	TSPAN5	tetraspanin 5	0.921946	4.22297	0.00032562	0.160796
387751	GVINP1	GTPase, very large interferon inducible pseudogene 1	0.920516	7.35609	0.00086915	0.1998
51752	ERAP1	endoplasmic reticulum aminopeptidase 1	0.847807	7.0049	3.02825e-07	0.00403757
3987	LIMS1	LIM zinc finger domain containing 1	0.843434	5.77308	0.000858008	0.1998
10223	GPA33	glycoprotein A33	0.834157	5.71898	3.31496e-05	0.055248
253143	PRR14L	proline rich 14 like	0.764085	6.1833	2.00474e-05	0.0459111
11022	TDRKH	tudor and KH domain containing	0.750072	3.5596	0.000443606	0.16472
26034	IPCEF1	interaction protein for cytohesin exchange factors 1	0.728835	7.34862	0.000191673	0.150328
29766	TMOD3	tropomodulin 3	0.710997	5.25292	0.000100723	0.0981
6671	SP4	Sp4 transcription factor	0.673084	4.83549	0.000415237	0.16472
6430	SRSF5	serine and arginine rich splicing factor 5	0.655403	8.98442	0.000262335	0.154362
23248	RPRD2	regulation of nuclear pre-mRNA domain containing 2	0.614774	7.05032	0.000475745	0.16472
5469	MED1	mediator complex subunit 1	0.560855	6.68834	0.000596814	0.169666
114783	LMTK3	lemur tyrosine kinase 3	-0.615781	5.10439	0.000501709	0.16472
84971	ATG4D	autophagy related 4D cysteine peptidase	-0.666216	4.86042	0.000361299	0.046472
3784	KCNQ1	potassium voltage-gated channel subfamily Q member 1	-0.671976	6.35214	0.000543588	0.16472
8408	ULK1	unc-51 like autophagy activating kinase 1	-0.695966	5.96114	0.00039083	0.045472
8420	SNHG3	small nucleolar RNA host gene 3	-0.720817	6.0982	0.000717197	0.183892
64097	EPB41L4A	erythrocyte membrane protein band 4.1 like 4A	-0.743907	3.53254	0.000750953	0.185416
51310	SLC22A17	solute carrier family 22 member 17	-0.757203	4.57762	8.94936e-05	0.0981
468	ATF4	activating transcription factor 4	-0.786406	8.6202	0.000860089	0.1998
728294	D2HGDH	D-2-hydroxyglutarate dehydrogenase	-0.807393	5.85115	0.000598087	0.169666
2050	EPHB4	EPH receptor B4	-0.813083	3.82325	0.000125687	0.111719
5334	PLCL1	phospholipase C like 1 (inactive)	-0.843314	6.22976	0.000103008	0.0981
115703	ARHGAP33	Rho GTPase activating protein 33	-0.862411	5.05358	2.06605e-05	0.0459111
81794	ADAMTS10	ADAM metallopeptidase with thrombospondin type 1 motif 10	-0.892889	4.99031	0.000223103	0.154209
89887	ZNF628	zinc finger protein 628	-1.06334	3.76282	0.0005257	0.16472
9743	ARHGAP32	Rho GTPase activating protein 32	-1.07202	4.8686	0.000508406	0.16472
50632	CALY	calcyon neuron specific vesicular protein	-1.16781	1.24274	0.000493061	0.16472
55205	ZNF532	zinc finger protein 532	-1.21388	2.31662	0.000734546	0.184787
1291	COL6A1	collagen type VI alpha 1 chain	-1.37544	3.62321	4.11899e-05	0.0578498
6515	SLC2A3	solute carrier family 2 member 3	-1.44389	8.52514	0.000655446	0.171354
55603	TENT5A	terminal nucleotidyltransferase 5A	-1.49914	3.06711	0.000241207	0.154209
3643	INSR	insulin receptor	-1.51873	1.91091	0.000139883	0.116566
28514	DLL1	delta like canonical Notch ligand 1	-1.72524	2.82625	5.94657e-06	0.0264286
28316	CDH20	cadherin 20	-1.98511	-0.191054	4.63761e-05	0.0578498
693201	MIR616	microRNA 616	-2.01233	0.635395	0.00023419	0.154209
1050	CEBPA	CCAAT enhancer binding protein alpha	-2.07795	1.85373	1.97852e-05	0.0459111
1277	COL1A1	collagen type I alpha 1 chain	-2.41787	-0.126005	0.000617156	0.17086
1959	EGR2	early growth response 2	-2.49487	0.716765	0.000410105	0.16472
80139	ZNF703	zinc finger protein 703	-2.50928	0.968553	4.77273e-05	0.0578498
9620	CELSR1	cadherin EGF LAG seven-pass G-type receptor 1	-2.9266	2.95523	0.000285814	0.158781
3913	LAMB2	laminin subunit beta 2	-3.06292	-0.609173	0.000540743	0.16472
102465537	MIR6891	microRNA 6891	-3.24076	3.62308	0.000487401	0.16472
148641	SLC35F3	solute carrier family 35 member F3	-5.06031	-0.628675	2.68159e-05	0.0510767
